# Supplementary material for: Quality Characteristics of Rice-Based Ice Creams with Different Amylose Contents
Source: Foods. 2023 Apr 3;12(7):1518. doi: 10.3390/foods12071518 (PMC10094488; doi:10.3390/foods12071518)
Supplement: Supplementary file 1 [file foods-12-01518-s001.zip]

Archive with 1 entries (1 files):
- foods-2277872-supplementary.pdf
